# Supplementary material for: Multivariate Statistical Models for the Authentication of Traditional Balsamic Vinegar of Modena and Balsamic Vinegar of Modena on 1H-NMR Data: Comparison of Targeted and Untargeted Approaches
Source: Foods. 2023 Mar 29;12(7):1467. doi: 10.3390/foods12071467 (PMC10093814; doi:10.3390/foods12071467)
Supplement: Supplementary file 1 [file foods-12-01467-s001.zip]

Archive with 1 entries (1 files):
- foods-2296486-supplementary.pdf
